# Supplementary material for: Phosphatidylcholine in bile‐derived small extracellular vesicles as a novel biomarker of cholangiocarcinoma
Source: Cancer Med. 2023 Apr 25;12(12):13007–18. doi: 10.1002/cam4.5973 (PMC10315768; doi:10.1002/cam4.5973)
Supplement: Supplementary file 1 — Table S1. [file CAM4-12-13007-s001.xlsx]

## Sheet: Supporting Table 1.
Supporting Table 1.
Candidate lipid species significantly changed between the two groups
	Lipid species (|log2[fold change]| ≥ 1 and p < 0.05)
	LipidIon	Fold change (Malignant/benign)	P-value	Change (Malignant/benign)
	MePC(27:0)+Na	232.175	0.0450989	Increased
	PC(32:3)+Na	231.006	0.0329087	Increased
	PC(30:3)+H	221.274	0.0235852	Increased
	PC(34:2)+H	183.861	0.0123787	Increased
	PC(32:4)+H	153.018	0.0320705	Increased
	PC(36:8)+H	140.059	0.0232272	Increased
	PC(34:1)+H	132.746	0.0140526	Increased
	PC(14:0_22:6)+Na	119.778	0.0495082	Increased
	PC(34:5)+H	96.0705	0.0299279	Increased
	MePC(34:8e)+Na	85.8041	0.0344372	Increased
	MePC(32:0)+Na	84.3204	0.047181	Increased
	PC(33:6)+H	81.9603	0.0375017	Increased
	PC(18:4_20:5)+H	79.7233	0.0387917	Increased
	PC(14:0_14:0)+HCOO	79.4054	0.00126219	Increased
	PC(29:0)+H	74.1708	0.028741	Increased
	PC(36:7)+H	73.5257	0.0115843	Increased
	PC(34:4)+H	72.429	0.0341032	Increased
	ChE(16:1)+NH4	68.4706	0.0409494	Increased
	MePC(31:1)+Na	61.3996	0.0324508	Increased
	PC(30:1)+H	61.3245	0.0230705	Increased
	PC(16:1_14:0)+Na	59.0143	0.0161311	Increased
	PC(18:1_22:4)+H	56.1611	0.0384373	Increased
	PC(16:1_14:0)+HCOO	54.3545	0.0117665	Increased
	TG(16:0_18:1_22:4)+NH4	52.0199	0.0427062	Increased
	PC(14:0_20:5)+HCOO	48.1334	0.0238738	Increased
	PC(28:0)+H	47.4743	0.00167079	Increased
	PC(34:5)+H	46.3101	0.0228433	Increased
	PC(31:1)+H	44.8494	0.0261899	Increased
	PC(31:1)+H	44.5287	0.0257167	Increased
	PC(15:0_20:5)+Na	43.2315	0.0167077	Increased
	MePC(31:2)+Na	40.3232	0.0231502	Increased
	PC(15:0_18:3)+HCOO	36.5832	0.0438578	Increased
	PC(16:1_16:1)+Na	35.807	0.0299256	Increased
	MePC(32:2)+Na	34.4778	0.0321766	Increased
	PC(14:0_20:4)+HCOO	33.5283	0.0146765	Increased
	PC(34:5)+H	32.9985	0.0298169	Increased
	MePC(34:5)+Na	32.7788	0.0209917	Increased
	PC(35:5)+H	31.649	0.0300085	Increased
	PC(38:9)+H	31.0941	0.0305224	Increased
	PC(30:0)+H	30.3439	0.00608366	Increased
	PC(17:1_18:3)+HCOO	29.9854	0.0253306	Increased
	LPC(18:3)+H	29.1221	0.0329688	Increased
	PC(36:3)+H	28.0229	0.0293063	Increased
	PS(39:5)-H	27.8066	0.0314215	Increased
	PC(18:1_20:3)+H	27.7072	0.0452935	Increased
	TG(16:0_14:0_22:6)+NH4	27.4799	0.044327	Increased
	PC(38:3)+H	27.1733	0.0245517	Increased
	PC(37:5)+H	27.1252	0.0454084	Increased
	PE(14:0_22:6)+H	26.6371	0.0437509	Increased
	PC(41:6)+H	26.5708	0.044497	Increased
	PE(14:0_22:6)-H	26.4609	0.0216015	Increased
	PC(18:1_20:5)+H	25.8018	0.0322676	Increased
	LPC(22:6)+HCOO	25.3153	0.0402603	Increased
	LPC(20:5)+HCOO	25.1131	0.0252839	Increased
	TG(16:0_10:4_18:2)+Na	25.0176	0.0352494	Increased
	PC(36:6)+H	24.8083	0.0298404	Increased
	PC(19:0_18:2)+H	24.3493	0.0392073	Increased
	MePC(36:2)+Na	24.3059	0.0235454	Increased
	PC(35:4)+H	24.0201	0.0232461	Increased
	PC(16:1_20:5)+Na	23.7583	0.0305424	Increased
	MePC(33:3)+Na	22.4128	0.0295791	Increased
	TG(16:1_16:1_20:4)+H	22.3444	0.0449321	Increased
	PC(39:5)+H	22.2791	0.0259328	Increased
	LPC(18:3)+HCOO	22.0396	0.0477796	Increased
	PC(32:2)+H	21.042	0.0283567	Increased
	PC(16:0_18:3)+H	20.8251	0.0338881	Increased
	PC(36:1)+H	20.0645	0.0442095	Increased
	PC(17:0_18:1)+H	19.7576	0.0386006	Increased
	TG(16:1_16:1_18:1)+Na	19.4792	0.0453751	Increased
	PC(16:1_18:2)+K	19.253	0.0393878	Increased
	PE(16:1_16:1)-H	19.1848	0.0228134	Increased
	PC(18:4_20:4)+H	18.531	0.0279231	Increased
	MePC(31:1)+NH4	18.2117	0.0258303	Increased
	PC(18:0_20:3)+K	18.1618	0.0461526	Increased
	PC(17:1_16:0)+H	17.9549	0.0183471	Increased
	MePC(19:3e)+Na	17.8523	0.0339255	Increased
	PC(15:0_20:5)+HCOO	16.9319	0.0108555	Increased
	LPC(20:4)+HCOO	16.4927	0.0401729	Increased
	PC(31:1)+Na	16.3547	0.0273838	Increased
	PC(15:0_16:1)+HCOO	16.2292	0.0141849	Increased
	PC(19:1_18:2)+H	16.1994	0.026753	Increased
	PC(16:0_20:3)+K	15.8395	0.0482029	Increased
	MePC(36:3)+Na	15.7343	0.0233257	Increased
	MePC(35:3)+Na	15.2551	0.0381562	Increased
	PC(16:1_22:6)+HCOO	15.1922	0.0371847	Increased
	PC(18:0_18:1)+K	15.1111	0.0172617	Increased
	Cer(d18:2_12:0)+H	14.8817	0.0466718	Increased
	MePC(17:1e)+Na	14.6841	0.0498212	Increased
	LPC(22:6)+H	14.242	0.0458808	Increased
	PC(37:4)+H	14.1422	0.0235833	Increased
	MePC(34:1)+Na	13.9525	0.0197439	Increased
	PC(16:0_14:0)+HCOO	13.7676	0.00506262	Increased
	PC(18:0_20:2)+HCOO	13.4475	0.0267	Increased
	PC(16:0_14:0)+Na	13.3873	0.00108684	Increased
	PE(16:1_18:2)+H	13.3842	0.0429545	Increased
	PC(18:0_20:3)+HCOO	13.2342	0.0339235	Increased
	PC(17:0_18:1)+HCOO	13.1861	0.0272881	Increased
	PE(16:1_18:2)-H	13.0623	0.038893	Increased
	PC(38:5)+H	12.8737	0.0195342	Increased
	LPC(20:4)+H	12.4635	0.049248	Increased
	MePC(30:1)+NH4	12.4291	0.0275501	Increased
	PC(40:5)+H	12.1734	0.0311383	Increased
	MePC(37:4)+Na	12.1251	0.0304621	Increased
	PC(15:0_22:6)+HCOO	12.0699	0.0168672	Increased
	PC(33:0)+H	11.8703	0.00221158	Increased
	PC(40:7)+H	11.8531	0.0302185	Increased
	PC(19:1_18:2)+HCOO	11.7443	0.0452814	Increased
	dMePE(16:0_16:1)-H	11.7429	0.0386703	Increased
	SM(t36:1)+H	11.3437	0.0480425	Increased
	LPC(20:5)+H	11.1595	0.0382956	Increased
	PC(16:1_16:1)+HCOO	10.9222	0.0384413	Increased
	PE(16:0_18:2)+Na	10.6959	0.0282296	Increased
	TG(18:0_18:0_22:6)+NH4	10.6032	0.0457309	Increased
	LPC(18:3)+HCOO	10.5204	0.0258482	Increased
	PE(17:1_16:0)-H	10.5148	0.0262034	Increased
	PC(18:0_18:1)+Na	10.4819	0.00584945	Increased
	PC(19:1_14:0)+H	10.1198	0.0197186	Increased
	PC(38:2)+Na	10.0463	0.0478746	Increased
	PC(36:5)+H	9.99225	0.0280738	Increased
	PC(18:3_18:3)+H	9.90685	0.033058	Increased
	PC(16:1_18:2)+Na	9.85187	0.0327178	Increased
	PC(18:0_22:5)+HCOO	9.44893	0.04112	Increased
	PC(17:0_20:5)+HCOO	9.41804	0.0362299	Increased
	PC(18:1_20:3)+HCOO	9.10773	0.0243162	Increased
	PC(38:4)+H	8.89324	0.0121584	Increased
	MePC(37:2)+Na	8.82746	0.0195485	Increased
	PC(31:0)+H	8.77861	0.0357464	Increased
	MePC(34:2)+NH4	8.71603	0.0278009	Increased
	LPC(18:3)+H	8.59791	0.0441297	Increased
	TG(16:0_16:1_18:1)+NH4	8.52745	0.0350557	Increased
	PE(16:0_20:5)-H	8.51454	0.0371639	Increased
	PC(18:0_18:1)+HCOO	8.45754	0.0163996	Increased
	MePC(35:3e)+Na	8.4403	0.0494261	Increased
	PC(16:2e_22:4)+H	8.32142	0.0485073	Increased
	PC(38:4)+H	8.2358	0.0267978	Increased
	PC(18:2_18:2)+K	7.9478	0.0486391	Increased
	PC(20:3_20:3)+H	7.85349	0.0175759	Increased
	Cer(d16:1_14:0)+HCOO	7.79421	0.0340676	Increased
	Cer(d16:1_14:0)+H	7.6745	0.0408074	Increased
	PC(17:1_16:0)+HCOO	7.49515	0.00272252	Increased
	PE(17:0_22:6)+H	7.4001	0.0466085	Increased
	PC(16:0_17:0)+HCOO	7.314	0.00053755	Increased
	PC(17:0_18:2)+HCOO	7.25148	0.0388261	Increased
	Cer(d16:0_14:0)+H	7.15144	0.0283034	Increased
	PC(15:0_18:2)+HCOO	6.93876	0.027182	Increased
	MePC(36:6)+NH4	6.89124	0.023534	Increased
	PS(37:1)-H	6.8165	0.0243246	Increased
	PC(17:0_18:2)+Na	6.75386	0.0383882	Increased
	PE(16:0_16:1)-H	6.67296	0.0471956	Increased
	PC(32:0)+H	6.64363	0.0216202	Increased
	PC(15:0_20:4)+HCOO	6.49561	0.00723344	Increased
	TG(16:0_16:0_16:1)+Na	6.39408	0.0386787	Increased
	Cer(d31:1)+HCOO	6.39077	0.0182098	Increased
	DG(18:0_18:1)+NH4	6.33521	0.0434083	Increased
	Cer(d18:2_14:0)+HCOO	6.27801	0.041536	Increased
	PC(17:0_20:4)+HCOO	6.25511	0.00905469	Increased
	PC(16:0_22:5)+H	6.17785	0.0289247	Increased
	PE(17:0_22:6)-H	6.00883	0.0464733	Increased
	MePC(32:1)+NH4	5.9052	0.0346479	Increased
	PC(18:1_22:6)+HCOO	5.7556	0.0328599	Increased
	Cer(d17:1_14:0)+H	5.66995	0.0126782	Increased
	PC(16:0_20:5)+HCOO	5.33731	0.0124543	Increased
	PC(18:0_20:5)+HCOO	5.25239	0.00445312	Increased
	PC(36:4)+H	5.23232	0.0217357	Increased
	TG(16:0_18:1_18:1)+Na	5.22718	0.0284813	Increased
	SM(d32:0)+H	5.08575	0.0344431	Increased
	Cer(d18:2_16:0+O)+H	5.00431	0.037162	Increased
	PA(16:0_22:6)-H	4.86726	0.0219786	Increased
	DG(15:0_16:1)+NH4	4.83624	0.0413927	Increased
	SM(d42:1)+H	4.78649	0.0100722	Increased
	PS(39:3)-H	4.75855	0.00403146	Increased
	Cer(d19:1_24:1)+H	4.72396	0.0407993	Increased
	PE(16:0_20:3)+Na	4.69269	0.0164996	Increased
	Cer(d16:1_16:0+O)+H	4.68738	0.0490755	Increased
	PE(18:1_18:1)+Na	4.66178	0.0474155	Increased
	Cer(d19:1_24:2)+H	4.64679	0.0436535	Increased
	PE(16:0_22:6)+H	4.5998	0.0154854	Increased
	Cer(d41:3)+HCOO	4.58901	0.046047	Increased
	dMePE(18:0_18:2)-H	4.48262	0.0205006	Increased
	PC(18:0_18:2)+HCOO	4.43959	0.0220373	Increased
	dMePE(16:0_20:4)-H	4.42451	0.0349048	Increased
	Cer(d19:1_24:1)+HCOO	4.38395	0.0339587	Increased
	Cer(m18:1_18:0+O)+H	4.31331	0.0266698	Increased
	PC(33:2)+Na	4.29005	0.0365018	Increased
	PC(17:1_16:0)+Na	4.21496	0.00417995	Increased
	Cer(d18:2_23:1)+H	4.1265	0.040293	Increased
	PC(16:0_18:3)+Na	3.84957	0.0212992	Increased
	PC(16:0_18:3)+HCOO	3.79821	0.0197863	Increased
	PC(16:0_22:5)+HCOO	3.788	0.0230858	Increased
	PC(34:2)+H	3.68858	0.0417629	Increased
	PE(16:0_20:4)-H	3.68498	0.0326756	Increased
	PC(16:0_16:0)+HCOO	3.61821	0.0317576	Increased
	PE(18:1_22:6)-H	3.60643	0.0149373	Increased
	PC(16:0_18:2)+H	3.60628	0.0487539	Increased
	PC(17:1_18:1)+H	3.5941	0.0281474	Increased
	Cer(d18:2_14:0+O)+H	3.54542	0.0369245	Increased
	dMePE(16:0_18:1)-H	3.51426	0.0393511	Increased
	PS(39:1)-H	3.45768	0.0218403	Increased
	PC(18:0_20:4)+HCOO	3.45305	0.0153803	Increased
	Cer(d16:0_18:1+O)+HCOO	3.44051	0.038709	Increased
	PC(16:0_20:5)+K	3.41625	0.00911437	Increased
	PC(16:0_22:6)+HCOO	3.34828	0.0434122	Increased
	PC(24:1)+H	3.28575	0.0373559	Increased
	PE(18:0_20:5)-H	3.25939	0.0488835	Increased
	MePC(32:2)+NH4	2.70703	0.0330062	Increased
	PE(16:0_18:1)-H	2.50109	0.0179411	Increased
	MePC(36:6)+NH4	2.44504	0.0154494	Increased
	LPC(14:0)+H	2.23093	0.0417513	Increased
	LPC(12:0)+H	2.07434	0.0403884	Increased
	Hex1Cer(d18:1_16:0)+H	0.479383	0.0204079	Decreased
	PI(18:0_20:4)-H	0.359804	0.0490637	Decreased
	Cer(d18:1_23:0+O)+H	0.354704	0.023537	Decreased
	Cer(d16:1_16:0+O)+H	0.34972	0.0158861	Decreased
	PC(40:10)+H	0.345154	0.0247864	Decreased
	ST(d18:1_22:0+O)+H	0.333255	0.0422262	Decreased
	ST(d18:2_24:0+O)+H	0.291238	0.0267825	Decreased
	ST(d18:1_16:0+O)+H	0.29058	0.0257911	Decreased
	Hex1Cer(d18:2_24:0+O)+H	0.276046	0.0255397	Decreased
	PC(16:0_18:2)+K	0.236357	0.0316071	Decreased
	Hex1Cer(t18:0_24:0)+H	0.214458	0.0446148	Decreased
	PE(36:2e)+H	0.17899	0.0197746	Decreased
	SM(d18:1_18:3)+H	0.172504	0.0112917	Decreased
	PS(20:1_18:1)+H	0.164798	0.0328453	Decreased
	Hex1Cer(t18:0_22:0)+H	0.0910455	0.0166165	Decreased
	Hex1Cer(t18:0_22:0+O)+H	0.0886092	0.0358764	Decreased
	CerG3GNAc1(d39:1)+H	0.085811	0.0170465	Decreased
	PS(36:1)+K	0.0737605	0.00741458	Decreased
	ST(t40:0+O)+H	0.0638307	0.0207561	Decreased
	MePC(41:5)+Na	0.0636959	0.0485262	Decreased
	Cer(d34:0+O)+HCOO	0.0614201	0.0279846	Decreased
	PS(18:0_18:1)+Na	0.0604593	0.0051157	Decreased
	Hex1Cer(d18:2_22:0+O)+H	0.0532065	0.032377	Decreased
	PS(6:0_22:3)+Li	0.0321511	0.0067719	Decreased
	Cer(d18:1_18:2)+H	0.029217	0.0263433	Decreased
