# Supplementary material for: Phosphatidylcholine in bile‐derived small extracellular vesicles as a novel biomarker of cholangiocarcinoma
Source: Cancer Med. 2023 Apr 25;12(12):13007–18. doi: 10.1002/cam4.5973 (PMC10315768; doi:10.1002/cam4.5973)
Supplement: Supplementary file 2 — Table S2. [file CAM4-12-13007-s002.xlsx]

## Sheet: Supporting Table 2.
Supporting Table 2.
Candidate lipid classes significantly changed between the two groups
	Increased lipid species (fold change ≥ 2 and p < 0.05)
	LipidIon	Fold change (Malignant/benign)	P-value
	MePC	8.61769	0.0257611
	PC	4.97689	0.0365613
