# Supplementary material for: Phosphatidylcholine in bile‐derived small extracellular vesicles as a novel biomarker of cholangiocarcinoma
Source: Cancer Med. 2023 Apr 25;12(12):13007–18. doi: 10.1002/cam4.5973 (PMC10315768; doi:10.1002/cam4.5973)
Supplement: Supplementary file 3 — Table S3. [file CAM4-12-13007-s003.xlsx]

## Sheet: Supporting Table3
Supporting Table 3.
Comparison of PC levels between the malignant and gallstone groups
		Malignant (N = 7)	Gallstone (N = 6)	P-value
	PC area value in LC-MS/MS (10^10)	15.9±12.6	3.99±2.10	0.047
	PC concentration in assay kit (μg/mL)	16.6 (5.10–302)	6.78 (2.10–1.58)	0.051
