# Supplementary material for: Phosphatidylcholine in bile‐derived small extracellular vesicles as a novel biomarker of cholangiocarcinoma
Source: Cancer Med. 2023 Apr 25;12(12):13007–18. doi: 10.1002/cam4.5973 (PMC10315768; doi:10.1002/cam4.5973)
Supplement: Supplementary file 4 — Table S4. [file CAM4-12-13007-s004.xlsx]

## Sheet: Supporting Table4
Supporting Table 4.
Comparison of the diagnostic accuracy between the malignant and gallstone groups
		AUC (95% CI)	cutoff value	sensitivity	specificity
	PC area value in LC-MS/MS (10^10)	0.810 (0.540–1.000)	6.67	0.714	1
	PC concentration in assay kit (μg/mL)	0.833 (0.600–1.000)	16.1	0.714	1
